# Supplementary material for: Investigation and Distinction of Energy Metabolism in Proliferating Hepatocytes and Hepatocellular Carcinoma Cells
Source: Cells. 2025 Aug 14;14(16):1254. doi: 10.3390/cells14161254 (PMC12384642; doi:10.3390/cells14161254)
Supplement: Supplementary file 1 [file cells-14-01254-s001.zip]

Archive with 1 entries (1 files):
- cells-3737592-supplementary.pdf
